# Supplementary material for: Social processing modulates the initial allocation of attention towards angry faces: evidence from the N2pc component
Source: Soc Cogn Affect Neurosci. 2023 Nov 16;18(1):nsad070. doi: 10.1093/scan/nsad070 (PMC10689156; doi:10.1093/scan/nsad070)
Supplement: nsad070_Supp [file nsad070_supp.zip]

Archive with 1 entries (1 files):
- N2pcSocialNonsocial_Supplement_WithFigures.docx
